# Supplementary material for: Spoken language identification based on the enhanced self-adjusting extreme learning machine approach
Source: PLoS One. 2018 Apr 19;13(4):e0194770. doi: 10.1371/journal.pone.0194770 (PMC5909623; doi:10.1371/journal.pone.0194770)
Supplement: S2 File — (ZIP) [file pone.0194770.s002.zip]

Archive with 128 entries (120 files):
- DataSet/Arabic/
- DataSet/Arabic/1.mp3
- DataSet/Arabic/10.mp3
- DataSet/Arabic/11.mp3
- DataSet/Arabic/12.mp3
- DataSet/Arabic/13.mp3
- DataSet/Arabic/14.mp3
- DataSet/Arabic/15.mp3
- DataSet/Arabic/2.mp3
- DataSet/Arabic/3.mp3
- DataSet/Arabic/4.mp3
- DataSet/Arabic/5.mp3
- DataSet/Arabic/6.mp3
- DataSet/Arabic/7.mp3
- DataSet/Arabic/8.mp3
- DataSet/Arabic/9.mp3
- DataSet/English/
- DataSet/English/1.mp3
- DataSet/English/10.mp3
- DataSet/English/11.mp3
- DataSet/English/12.mp3
- DataSet/English/13.mp3
- DataSet/English/14.mp3
- DataSet/English/15.mp3
- DataSet/English/2.mp3
- DataSet/English/3.mp3
- DataSet/English/4.mp3
- DataSet/English/5.mp3
- DataSet/English/6.mp3
- DataSet/English/7.mp3
- DataSet/English/8.mp3
- DataSet/English/9.mp3
- DataSet/French/
- DataSet/French/1.mp3
- DataSet/French/10.mp3
- DataSet/French/11.mp3
- DataSet/French/12.mp3
- DataSet/French/13.mp3
- DataSet/French/14.mp3
- DataSet/French/15.mp3
- DataSet/French/2.mp3
- DataSet/French/3.mp3
- DataSet/French/4.mp3
- DataSet/French/5.mp3
- DataSet/French/6.mp3
- DataSet/French/7.mp3
- DataSet/French/8.mp3
- DataSet/French/9.mp3
- DataSet/German/
- DataSet/German/1.mp3
- DataSet/German/10.mp3
- DataSet/German/11.mp3
- DataSet/German/12.mp3
- DataSet/German/13.mp3
- DataSet/German/14.mp3
- DataSet/German/15.mp3
- DataSet/German/2.mp3
- DataSet/German/3.mp3
- DataSet/German/4.mp3
- DataSet/German/5.mp3
- DataSet/German/6.mp3
- DataSet/German/7.mp3
- DataSet/German/8.mp3
- DataSet/German/9.mp3
- DataSet/Malay/
- DataSet/Malay/1.mp3
- DataSet/Malay/10.mp3
- DataSet/Malay/11.mp3
- DataSet/Malay/12.mp3
- DataSet/Malay/13.mp3
- DataSet/Malay/14.mp3
- DataSet/Malay/15.mp3
- DataSet/Malay/2.mp3
- DataSet/Malay/3.mp3
- DataSet/Malay/4.mp3
- DataSet/Malay/5.mp3
- DataSet/Malay/6.mp3
- DataSet/Malay/7.mp3
- DataSet/Malay/8.mp3
- DataSet/Malay/9.mp3
- DataSet/Persian/
- DataSet/Persian/1.mp3
- DataSet/Persian/10.mp3
- DataSet/Persian/11.mp3
- DataSet/Persian/12.mp3
- DataSet/Persian/13.mp3
- DataSet/Persian/14.mp3
- DataSet/Persian/15.mp3
- DataSet/Persian/2.mp3
- DataSet/Persian/3.mp3
- DataSet/Persian/4.mp3
- DataSet/Persian/5.mp3
- DataSet/Persian/6.mp3
- DataSet/Persian/7.mp3
- DataSet/Persian/8.mp3
- DataSet/Persian/9.mp3
- DataSet/Spanish/
- DataSet/Spanish/1.mp3
- DataSet/Spanish/10.mp3
- DataSet/Spanish/11.mp3
- DataSet/Spanish/12.mp3
- DataSet/Spanish/13.mp3
- DataSet/Spanish/14.mp3
- DataSet/Spanish/15.mp3
- DataSet/Spanish/2.mp3
- DataSet/Spanish/3.mp3
- DataSet/Spanish/4.mp3
- DataSet/Spanish/5.mp3
- DataSet/Spanish/6.mp3
- DataSet/Spanish/7.mp3
- DataSet/Spanish/8.mp3
- DataSet/Spanish/9.mp3
- DataSet/Urdo/
- DataSet/Urdo/1.mp3
- DataSet/Urdo/10.mp3
- DataSet/Urdo/11.mp3
- DataSet/Urdo/12.mp3
- DataSet/Urdo/13.mp3
- DataSet/Urdo/14.mp3
- DataSet/Urdo/15.mp3
- DataSet/Urdo/2.mp3
- DataSet/Urdo/3.mp3
- DataSet/Urdo/4.mp3
- DataSet/Urdo/5.mp3
- DataSet/Urdo/6.mp3
- DataSet/Urdo/7.mp3
- DataSet/Urdo/8.mp3
- DataSet/Urdo/9.mp3
