# Supplementary material for: Spoken language identification based on the enhanced self-adjusting extreme learning machine approach
Source: PLoS One. 2018 Apr 19;13(4):e0194770. doi: 10.1371/journal.pone.0194770 (PMC5909623; doi:10.1371/journal.pone.0194770)
Supplement: S1 Text — (TXT) [file pone.0194770.s003.txt]

The audio files have collected from several different ‘YouTube’ channels of highly recognized and popular media outlets, with the duration of each utterance being 30 seconds.

This project is on-going project funded by the UKM, all resources will under the copyright of UKM, thus the source code and dataset are advisable not to be shared. 
However, since we agree to share the used dataset and the source code if paper is accepted in this journal, the dataset and the source code are accessible at one of the author’s official website (URL:
http://www.ftsm.ukm.my/sabrina/resources.html

The list below provides the Languages, YouTube Channel Names, and the URLs for every single channel that we have used to collocate our dataset as shown below:

1-	For the Arabic language: Syrian broadcast TV station and the URL is “http://www.ortas.gov.sy”
2-	For the English: British Broadcasting Corporation (BBC) the URL is “https://www.youtube.com/user/bbcnews”
3-	For the Malay: TV9, TV3, TV2 the URLs are
TV9 - “ https://www.youtube.com/user/TV9MALAYSIA", 
TV3 - “https://www.youtube.com/user/TV3MALAYSIAOFFICIAL”, and 
TV2 - “http://tv2.rtm.gov.my”
4-	For the French: TF1 the URL is "https://www.youtube.com/channel/UCPHadQjnptj8SQZiIZRsOvA"
5-	For Spanish: Real Madrid TV HD, La1 and La2 stations the URLs are 
Real Madrid TV HD - "https://www.youtube.com/user/realmadridcf", and
La1 and La2 - "https://www.rsi.ch/la2"
6-	For Garman: Zweites Deutsches Fernsehen (ZTV) the URL is "https://www.zdf.de/live-tv"
7-	For Persian: Islamic Republic of Iran News Network (IRINN) the URL is "https://www.youtube.com/channel/UCfMw690fBafDgUhsJdGBjng"
8-	For Urdu: GEO Kahani: the URL is "https://www.youtube.com/user/geonews"
